# Supplementary material for: Beyond Geography: Climatic Gradients Shape Reeves's Muntjac Population Structure in Taiwan
Source: Ecol Evol. 2026 Mar 18;16(3):e73283. doi: 10.1002/ece3.73283 (PMC13093641; doi:10.1002/ece3.73283)
Supplement: Supplementary file 2 — Data S2: ece373283‐sup‐0002‐Table.xlsx. [file ECE3-16-e73283-s002.xlsx]

## Sheet: Table S1
Table S1. List of Taiwanese Reeves’s muntjac used in this study.
Sample ID	Sex	date of collection	Location	Longitude	Latitude	Population assigned	IBD	GDM	PCA-env	Cytochrome B
Muntjac hunter_2 RE		2022-11-22	Chiayi	120.753	23.4599	South	✓	✓	✓	✓
S0079	F	2001-06-22	Miaoli			North				✓
S0221	M					North				✓
S0431	M	2003-01-12	Nantou			admix				✓
S0726	M	2005-02-16	Miaoli	120.976	24.3822	North	✓	✓	✓	✓
S1274	F	2006-07-06	Nantou	120.942	23.7592	South	✓	✓	✓	✓
S1434		2003-06-05	Hualien			South				✓
S1640	M	2007-01-16	Chiayi			South				✓
S1641	F	2007-01-16	Chiayi			South				✓
S1642	F	2007-01-16	Chiayi			South				✓
S1651		2007-04-18	Kaohsiung	120.788	23.0859	South	✓	✓	✓	✓
S1956	F	2005-01-24	Taichung			North				✓
S2190		2002-06-30	Nantou	120.989	23.5923	South	✓	✓	✓	✓
S2191		2002-06-30	Nantou	120.989	23.5923	South				✓
S2197		2002-06-30	Nantou	120.989	23.5923	South				✓
S2290	M	2008-09-09	Miaoli			North				✓
S2423	F	2009-01-10	Taichung			North				✓
S2922	F	2009-04-05	Taichung	121.008	24.2068	North	✓	✓	✓	✓
S2945	M	2010-05-31	Nantou			admix				✓
S3303	F	2011-01-31	Nantou			admix				✓
S3307	F	2011-02-07	Miaoli	120.831	24.4719	North	✓	✓	✓	✓
S3354	F	2011-04-03	Hualien	121.306	24.1869	admix	✓			✓
S3397		2011-06-23	Chiayi			South				✓
S3413						South				✓
S3426	M	2011-07-14	Nantou	120.897	23.4678	South	✓	✓	✓	✓
S3430	M	2011-02-07	Miaoli			North				✓
S3666		2012-02-08	Taitung	121.161	23.048	South	✓	✓	✓	✓
S3667		2012-02-08	Taitung	121.161	23.048	South				✓
S3783	M	2012-05-16	Taichung	121.009	24.2055	North	✓	✓	✓	✓
S3786	F	2012-04-10	Miaoli	120.977	24.4128	North	✓	✓	✓	✓
S3792	F	2012-07-28	Nantou	121.011	23.7869	admix	✓			✓
S3819	F	2011-04-10	Nantou	120.869	23.7278	South	✓	✓	✓	✓
S3826	M	2005-03-09	Nantou	120.887	23.4814	South	✓	✓	✓	✓
S3828	M	2002-08-17	Nantou	120.869	23.8553	admix	✓			✓
S3829	M	1997-07-06				South				✓
S3830	M	2007-12-01	Taichung	121.007	24.2031	North	✓	✓	✓	✓
S3832	M	2005-02-21	Nantou	120.872	23.8141	admix	✓			✓
S3833	F	2003-10-28	Kaohsiung	120.801	23.074	South	✓	✓	✓	✓
S3834	F	2003-12-29				admix				✓
S3835	M	2000-01-22	Taitung			South				✓
S3836	F	2012-10-11	Miaoli			North				✓
S3859		2012-11-16	Hualien	121.288	24.1628	admix	✓			✓
S3892	M	2007-12-07	Miaoli			North
S3897	M	2008-05-25	Taichung	120.943	24.2425	South	✓			✓
S3903	F	2007-12-07	Miaoli			North				✓
S3908	F	2007-12-07	Miaoli			North				✓
S3910	M	2010-05-21	Hualien	121.452	24.2065	admix	✓			✓
S3980	F	2011-08-02	Taipei	121.546	25.1553	North	✓	✓	✓
S4995		2013-09-12	Hualien	121.246	23.1781	South	✓	✓	✓	✓
S5285	M	2005-07-19	Taichung	120.954	24.2347	North	✓	✓	✓	✓
S5296	F	2011-04-02	Nantou	121.074	23.9291	admix	✓			✓
S5404	M	2019-01-21	Miaoli	120.753	24.5003	North	✓	✓	✓	✓
S6303	F	2015-07-04	Taichung	120.975	24.2445	North	✓	✓	✓	✓
S6458		2005-03-09	Kaohsiung	120.896	23.4132	South				✓
S6459	M	2005-03-09	Kaohsiung	120.896	23.4132	South	✓	✓	✓	✓
S6462	M	2007-06-03	Chiayi	120.719	23.408	South	✓	✓	✓	✓
S6468	M	2011-08-18	Nantou	120.852	23.4843	South	✓	✓	✓	✓
S6558		2016/2/	Chiayi	120.646	23.4471	South	✓	✓	✓	✓
S6585		2016-08-23	Chiayi			South				✓
S6647	M	2016-03-08				South				✓
S6665	M	2014-01-07	Nantou			admix				✓
S6666	F	2013-05-13	Nantou	120.909	23.5426	South	✓	✓	✓	✓
S6677	M	2013-05-13	Nantou	120.909	23.5426	South				✓
S6701	F	2017-03-28	Taitung	121.01	22.6979	South	✓	✓	✓	✓
S6839		2017-06-08	Chiayi	120.586	23.2684	South	✓	✓	✓	✓
S6844		2017-10-02	Nantou	120.664	23.7014	South	✓	✓	✓	✓
S7411	F	2016-08-25	Yilan	121.594	24.7565	North	✓	✓	✓	✓
S7599		2020-03-05	Kaohsiung	120.658	23.0067	South	✓	✓	✓	✓
S7870	M	2020-06-08	Taichung	120.976	24.244	North	✓	✓	✓	✓
S8369	M	2020-09-01	Chiayi	120.661	23.4255	South	✓	✓	✓	✓
S8389	M	2020-01-22	Kaohsiung	120.87	23.2814	South	✓	✓	✓	✓
IBD: Isolation by distance analysis
GDM: Generalized Dissimilarity Model

## Sheet: Table S2
Table S2. Summary of sequencing and mapping statistics for Taiwanese Reeves’s muntjac samples.
Sample ID	Number of sequnce	Total bses after demultiplex	Mapping rate (%)	SNP missing rate (%)
Muntjac_hunter_2_RE	5687434	841740232	96.53	2.61998
S0079	4303452	636910896	96.49	3.30813
S0221	4821174	713533752	96.84	3.03932
S0431	5612564	830659472	93.94	3.0214
S0726	5147444	761821712	96.61	2.74542
S1274	4898812	725024176	97.1	2.45153
S1434	5774760	854664480	97.06	2.96405
S1640	5026988	743994224	97.02	2.98914
S1641	5522448	817322304	96.5	2.5017
S1642	6252944	925435712	96.43	3.06799
S1651	6402256	947533888	96.87	1.91033
S1956	5935582	878466136	97.08	3.04649
S2190	3973562	588087176	96.61	6.81338
S2191	4224338	625202024	96.08	3.55184
S2197	4447290	658198920	96.14	3.3583
S2290	4289314	634818472	96.29	3.3583
S2423	4035610	597270280	96.37	5.54819
S2922	5918718	875970264	95.92	2.45153
S2945	4879396	722150608	96.97	2.78126
S3303	4497522	665633256	96.49	3.10383
S3307	4965236	734854928	96.48	2.41927
S3354	4399220	651084560	96.48	2.97839
S3397	5014188	742099824	96.76	3.63428
S3413	4727276	699636848	96.86	2.64148
S3426	4999642	739947016	96.75	3.45507
S3430	4966910	735102680	96.88	2.55905
S3666	4778956	707285488	96.47	3.55184
S3667	5707030	844640440	96.64	3.39056
S3783	5695124	842878352	96.97	3.68804
S3786	4862926	719713048	96.65	2.96764
S3792	5897848	872881504	96.51	2.69166
S3819	4583704	678388192	96.81	2.7956
S3826	5335950	789720600	96.24	4.08588
S3828	4291498	635141704	96.94	2.64148
S3829	4896632	724701536	96.83	3.46941
S3830	5339664	790270272	96.73	2.60923
S3832	4820524	713437552	96.83	3.50167
S3833	5231462	774256376	96.38	4.10021
S3834	7016656	1038465088	96.74	2.98556
S3835	4424400	654811200	96.8	2.87086
S3836	4855284	718582032	96.7	3.29737
S3859	4232064	626345472	96.61	3.30454
S3892	5472018	809858664	96.86	3.73463
S3897	5081348	752039504	96.24	3.86366
S3903	6575052	973107696	95.96	3.36905
S3908	4413376	653179648	96.52	3.516
S3910	5283056	781892288	96.78	2.36192
S3980	5404200	799821600	96.65	3.93534
S4995	5134812	759952176	96.96	3.03573
S5285	6007264	889075072	97.03	2.55905
S5296	4281132	633607536	96.58	4.37619
s5404	3032726	448843448	96.82	8.1825
S6303	5239572	775456656	96.51	2.14329
S6458	6071110	898524280	96.94	3.10025
S6459	5216868	772096464	96.41	2.94613
S6462	6411052	948835696	96.81	3.34397
S6468	6466864	957095872	96.99	2.98556
S6558	3299142	488273016	96.75	9.30791
S6585	4971770	735821960	96.08	4.08946
S6647	7537160	1115499680	96.95	2.60923
S6665	4569798	676330104	96.94	3.13967
S6666	5881942	870527416	96.51	2.41927
S6677	5433392	804142016	97.05	2.7275
S6701	5138248	760460704	96.58	2.63073
S6839	4986724	738035152	96.78	3.41206
S6844	5306842	785412616	96.65	2.86728
S7411	4832970	715279560	96.5	3.23644
S7599	5242024	775819552	97.03	2.40135
S7870	5104942	755531416	96.76	2.33325
S8369	2859448	423198304	96.74	8.5445
S8389	4868014	720466072	97.13	3.62353
Average	5.11009e+06	7.56294e+08	96.6325	3.3953
SD	828391	1.22602e+08	0.428988	1.33763

## Sheet: Table S3
Tabld S3. Summary statistics for the ddRADseq dataset of Taiwanese Reeves’s muntjac.
Samples size	71
Total loci numbers	524360
Mean length of locus	257.3 bp
Mean loci per sample	48,631.93 (SD: 4960.21)
Mean coverage	60.3x (SD: 9.6)
Minimum coverage	35.3x
Maximum coverage	89.5x

## Sheet: Table S4
Table S4. Summary statistics of loci retained in at least 80% of Taiwanese Reeves’s muntjac samples.
Number of loci	37878
Number of base pair	8644282
Number of SNPs	94034
Mean sites per locus	230.23bp (SD: 0.39)

## Sheet: Table S5
Table S5. Genetic diversity of muntjac and related cervid species.
Species (Population)	Sequence method	Number of samples	pi (%)	Reference
Muntiacus reevesi micrurus (North)	ddRADseq	22	0.26	Present study
M. reevesi micrurus (admix)	ddRADseq	12	0.26	Present study
M. reevesi micrurus (South)	ddRADseq	37	0.26	Present study
M. reevesi reevesi (WJW)	ddRADseq*	26	0.49	Present study
M. reevesi reevesi (Dabieshan)	ddRADseq*	9	0.45	Present study
M. reevesi reevesi (Wulingshan)	ddRADseq*	8	0.44	Present study
M. reevesi reevesi (Dabashan)	ddRADseq*	9	0.44	Present study
M. reevesi reevesi (Qinling)	ddRADseq*	8	0.42	Present study
M. reevesi reevesi (WJW)	Whole genome sequencing	27	0.45	Chen et al. 2024
M. reevesi reevesi (Dabieshan)	Whole genome sequencing	9	0.41	Chen et al. 2024
M. reevesi reevesi (Wulingshan)	Whole genome sequencing	8	0.44	Chen et al. 2024
M. reevesi reevesi (Dabashan)	Whole genome sequencing	9	0.43	Chen et al. 2024
M. reevesi reevesi (Qinling)	Whole genome sequencing	9	0.43	Chen et al. 2024
Odocoileus virginianus	ddRADseq	28	0.47	Combe et al. 2022
O. hemionus	ddRADseq	13	0.95	Combe et al. 2022
Rangifer tarandus	ddRADseq	104	0.1	de Jong et al. 2021
Cervus eldii	reduced-representation genome sequencing#	7	1.2	Hu et al. 2019
C. albirostris	reduced-representation genome sequencing#	9	1.26	Hu et al. 2019
* Values are derived from this study by aligning Formosan muntjac ddRADseq loci to the whole-genome fragments of Chinese muntjac from Chen et al. (2024).
# Values indicate sequencing methods that involve nuclear DNA digestion, similar to RADseq, but using three different restriction enzymes.
Chinese muntjac WJW population, it consists of three regional subgroups: Wannan, Jiulingshan, and Wuyishan.

## Sheet: Table S6
Table S6. Parameters of alternative demographic scenarios simulated using fastsimcoal2. The best-supported model is highlighted in bold.
	Constant population size						Population size change
	No gene flow	Early gene flow	Recent gene flow	Constant gene flow	Gene flow rate change	Gene flow interrupted	No gene flow	Early gene flow	Recent gene flow	Constant gene flow	Gene flow rate change	Gene flow interrupted
AIC	1.37287e+06	1.36764e+06	1.36739e+06	1.36734e+06	1.36715e+06	1.36716e+06	1.37245e+06	1.36725e+06	1.36716e+06	1.36713e+06	1.36714e+06	1.3671e+06
Delta AIC	5762.46	537.861	289.444	239.564	44.7048	59.7374	5349.62	146.758	58.0717	21.6665	31.8019	0
Ancestral population size	367025	523064	515774	522497	516737	32283	375142	515740	531750	544168	526370	534354
T1 (divergence time in years)	20220	75110	161902	195722	86935	1345560	20402.5	59305	85947.5	93975	82525	66032.5
T2 (time of southern population size change)							9335	14050	52857.5	32977.5	36387.5	40907.5
T3 (time of northern population size change)							4125	44857.5	58200	62347.5	32365	32322.5
Southern population size after divergence	172134	185022	143836	148931	161849	175643	305572	51509	44319	69531	54904	28407
Northern population size after divergence	123321	97480	58459	64326	86394	72221	440300	18889	24041	19648	103248	57679
South population size (current)							122013	215968	156677	169125	174678	189782
North population size (current)							31291	93177	73328	84740	88822	80876
Time of migration rate change		16355	47790		41337.5			13252.5	51502.5		36730
First gene flow from South to north		0.0074757	2.47843e-05	1.87221e-05	0.008842	0.009363		0.0018706	2.32184e-05	2.64559e-05	0.0036489	0.0042486
First gene flow from north to south		0.000972492	8.32814e-05	7.37945e-05	0.000436106	0.000615834		0.0028277	6.20836e-05	5.3043e-05	0.0107822	0.0081854
First gene flow stop						40872.5						45820
Second gene flow began						32502.5						30660
Second gene flow from South to north					1.9e-05	1.3e-05					1.9e-05	1.7e-05
Second gene flow from north to south					4.9e-05	6.2e-05					4.3e-05	5.8e-05

## Sheet: Tabls S7
Table S7. Results of Mantel and partial Mantel tests examining the correlation between genetic distances and environmental distances in Taiwanese Reeves’s muntjac. Partial Mantel tests account for spatial structure by controlling for either straight-line geographic distance or least-cost path distance. Significant correlations (p < 0.05) are indicated in bold.
(A) All samples
	basic		partial (strait line)		partial (least cost)
bioclim	r	p-value	r	p-value	r	p-value
1	-0.04246	0.682	-0.03857	0.655	-0.03119	0.587
2	0.221	0.013	0.02484	0.338	0.007694	0.418
3	0.2745	0.007	-0.009851	0.539	-0.0619	0.742
4	0.3022	0.003	0.0803	0.177	0.02489	0.353
5	-0.02799	0.631	-0.02411	0.605	-0.02442	0.591
6	-0.06163	0.748	-0.05243	0.724	-0.0432	0.628
7	0.3326	0.001	0.113	0.114	0.06103	0.231
8	-0.04161	0.695	-0.03259	0.638	-0.03009	0.586
9	-0.05197	0.727	-0.04417	0.692	-0.04696	0.643
10	-0.03668	0.677	-0.0321	0.638	-0.02993	0.633
11	-0.04934	0.698	-0.04748	0.694	-0.03734	0.598
12	-0.03288	0.603	-0.04182	0.673	-0.07885	0.779
13	-0.03002	0.625	-0.1153	0.93	-0.1625	0.977
14	0.209	0.009	0.05801	0.182	0.04373	0.266
15	0.3282	0.006	0.06327	0.242	0.04293	0.297
16	-0.01207	0.52	-0.09706	0.859	-0.1611	0.964
17	0.171	0.033	0.0001592	0.474	-0.01062	0.547
18	0.04136	0.282	-0.09144	0.84	-0.1456	0.961
19	0.2195	0.012	0.003904	0.472	-0.0006451	0.473
(B) Nothern population
	basic		partial (strait line)		partial (least cost)
bioclim	r	p-value	r	p-value	r	p-value
1	0.09201	0.275	0.2416	0.083	0.2393	0.068
2	0.3143	0.06	-0.1889	0.876	-0.165	0.832
3	0.694	0.001	0.1216	0.175	0.1291	0.147
4	0.3602	0.01	0.1788	0.103	0.1639	0.124
5	0.155	0.171	0.2382	0.068	0.2342	0.089
6	0.09404	0.255	0.2746	0.076	0.2796	0.059
7	0.217	0.101	0.09799	0.267	0.06937	0.337
8	0.04292	0.402	0.1994	0.103	0.1932	0.117
9	0.00685	0.451	0.1253	0.247	0.1167	0.247
10	0.152	0.168	0.2409	0.091	0.2377	0.08
11	0.0591739	0.32	0.2486	0.084	0.2488	0.071
12	0.04327	0.34	-0.1664	0.824	-0.1795	0.85
13	0.01964	0.378	-0.1166	0.68	-0.1437	0.76993
14	0.5758	0.002	-0.2696	0.998	-0.2266	0.975
15	0.6323	0.007	-0.1236	0.769	-0.1816	0.862
16	0.09297	0.247	-0.1251	0.733	-0.1557	0.771
17	0.5845	0.006	-0.2493	0.996	-0.2075	0.967
18	0.3225	0.0397	-0.05791	0.589	-0.06705	0.626
19	0.5818	0.008	-0.04503	0.644	-0.04902	0.64
(C) Southern population
	basic		partial (strait line)		partial (least cost)
bioclim	r	p-value	r	p-value	r	p-value
1	0.04971	0.235	0.02359	0.336	0.02622	0.291
2	0.3611	0.038	0.2817	0.046	0.2794	0.045
3	0.1645	0.025	0.1279	0.072	0.1252	0.065
4	0.482	0.018	0.4902	0.015	0.4863	0.018
5	0.09074	0.125	0.06905	0.18	0.07152	0.178
6	-0.03684	0.552	-0.0391	0.598	-0.03674	0.567
7	0.6574	0.002	0.6528	0.006	0.651	0.007
8	0.07425	0.16	0.05405	0.194	0.0566	0.189
9	0.01408	0.345	-0.0007677	0.444	0.001833	0.406
10	0.07427	0.165	0.05222	0.235	0.05482	0.213
11	0.02153	0.327	-0.004769	0.452	-0.002151	0.44
12	0.007044	0.387	0.0534	0.254	0.05515	0.245
13	0.04439	0.304	0.0439	0.322	0.04331	0.319
14	0.1966	0.006	0.1914	0.008	0.1891	0.011
15	0.1161	0.097	0.07565	0.171	0.07522	0.182
16	0.02422	0.373	0.03579	0.343	0.03646	0.341
17	0.07147	0.182	0.06933	0.211	0.06735	0.175
18	0.0474	0.339	0.04279	0.355	0.04412	0.351
19	-0.04046	0.598	-0.05053	0.63	-0.05188	0.638
BIO1 = Annual Mean Temperature
BIO2 = Mean Diurnal Range (Mean of monthly (max temp - min temp))
BIO3 = Isothermality (BIO2/BIO7) (×100)
BIO4 = Temperature Seasonality (standard deviation ×100)
BIO5 = Max Temperature of Warmest Month
BIO6 = Min Temperature of Coldest Month
BIO7 = Temperature Annual Range (BIO5-BIO6)
BIO8 = Mean Temperature of Wettest Quarter
BIO9 = Mean Temperature of Driest Quarter
BIO10 = Mean Temperature of Warmest Quarter
BIO11 = Mean Temperature of Coldest Quarter
BIO12 = Annual Precipitation
BIO13 = Precipitation of Wettest Month
BIO14 = Precipitation of Driest Month
BIO15 = Precipitation Seasonality (Coefficient of Variation)
BIO16 = Precipitation of Wettest Quarter
BIO17 = Precipitation of Driest Quarter
BIO18 = Precipitation of Warmest Quarter
BIO19 = Precipitation of Coldest Quarter

## Sheet: Table S8
Table S8. Pearson correlation coefficients among 19 bioclimatic variables. Pairs with an absolute correlation coefficient greater than 0.7 are highlighted in red on a gray background to indicate high collinearity.
	bio1	bio2	bio3	bio4	bio5	bio6	bio7	bio8	bio9	bio10	bio11	bio12	bio13	bio14	bio15	bio16	bio17	bio18	bio19
bio1	1	0.34	-0.11	0.4	0.98	0.98	0.4	0.99	0.96	0.99	0.99	-0.6	-0.22	-0.31	0.37	-0.22	-0.32	-0.21	-0.42
bio2	0.34	1	0.36	0.4	0.39	0.17	0.66	0.4	0.41	0.36	0.28	-0.44	-0.11	-0.55	0.46	-0.1	-0.54	0	-0.46
bio3	-0.11	0.36	1	-0.7	-0.26	-0.09	-0.46	-0.14	-0.08	-0.23	-0.02	0.12	0.6	-0.61	0.73	0.59	-0.62	0.65	-0.63
bio4	0.4	0.4	-0.7	1	0.58	0.26	0.95	0.48	0.42	0.54	0.28	-0.45	-0.65	0.19	-0.36	-0.64	0.2	-0.63	0.27
bio5	0.98	0.39	-0.26	0.58	1	0.93	0.57	0.98	0.95	1	0.94	-0.63	-0.35	-0.22	0.23	-0.34	-0.23	-0.33	-0.3
bio6	0.98	0.17	-0.09	0.26	0.93	1	0.23	0.95	0.92	0.95	0.99	-0.53	-0.16	-0.26	0.35	-0.15	-0.27	-0.16	-0.4
bio7	0.4	0.66	-0.46	0.95	0.57	0.23	1	0.48	0.44	0.52	0.27	-0.49	-0.58	-0.01	-0.17	-0.56	0.01	-0.52	0.09
bio8	0.99	0.4	-0.14	0.48	0.98	0.95	0.48	1	0.96	0.99	0.96	-0.64	-0.27	-0.34	0.37	-0.26	-0.35	-0.24	-0.43
bio9	0.96	0.41	-0.08	0.42	0.95	0.92	0.44	0.96	1	0.95	0.94	-0.63	-0.24	-0.38	0.4	-0.24	-0.36	-0.21	-0.43
bio10	0.99	0.36	-0.23	0.54	1	0.95	0.52	0.99	0.95	1	0.96	-0.62	-0.32	-0.24	0.26	-0.31	-0.24	-0.3	-0.33
bio11	0.99	0.28	-0.02	0.28	0.94	0.99	0.27	0.96	0.94	0.96	1	-0.56	-0.14	-0.34	0.43	-0.14	-0.35	-0.13	-0.47
bio12	-0.6	-0.44	0.12	-0.45	-0.63	-0.53	-0.49	-0.64	-0.63	-0.62	-0.56	1	0.71	0.48	-0.2	0.73	0.49	0.65	0.5
bio13	-0.22	-0.11	0.6	-0.65	-0.35	-0.16	-0.58	-0.27	-0.24	-0.32	-0.14	0.71	1	-0.15	0.5	0.98	-0.15	0.96	-0.19
bio14	-0.31	-0.55	-0.61	0.19	-0.22	-0.26	-0.01	-0.34	-0.38	-0.24	-0.34	0.48	-0.15	1	-0.86	-0.16	0.99	-0.29	0.94
bio15	0.37	0.46	0.73	-0.36	0.23	0.35	-0.17	0.37	0.4	0.26	0.43	-0.2	0.5	-0.86	1	0.51	-0.86	0.59	-0.89
bio16	-0.22	-0.1	0.59	-0.64	-0.34	-0.15	-0.56	-0.26	-0.24	-0.31	-0.14	0.73	0.98	-0.16	0.51	1	-0.16	0.98	-0.19
bio17	-0.32	-0.54	-0.62	0.2	-0.23	-0.27	0.01	-0.35	-0.36	-0.24	-0.35	0.49	-0.15	0.99	-0.86	-0.16	1	-0.29	0.97
bio18	-0.21	0	0.65	-0.63	-0.33	-0.16	-0.52	-0.24	-0.21	-0.3	-0.13	0.65	0.96	-0.29	0.59	0.98	-0.29	1	-0.3
bio19	-0.42	-0.46	-0.63	0.27	-0.3	-0.4	0.09	-0.43	-0.43	-0.33	-0.47	0.5	-0.19	0.94	-0.89	-0.19	0.97	-0.3	1

## Sheet: Table S9
	Table S9. Summary of predictor importance and model performance in Generalized Dissimilarity Modeling (GDM). The best model is highlighted in red
	(A) All Sample
	Model	Percent Deviance Explained	AIC	geographic distance		Least-cost		bio2		bio7		bio15
				Predictor Importance	p-value	Predictor Importance	p-value	Predictor Importance	p-value	Predictor Importance	p-value	Predictor Importance	p-value
	Geographic distance + Environment	45.904	630.917	41.792	0.00*			0.261	0.64	2.731	0.4	0.722	0.58
	Environment + Least-cost	46.007	619.671			41.966	0.04*	0.383	0.36	2.398	0.34	0.542	0.38
	Environment	26.7	669.631					3.862	0.42	38.584	0.04*	24.202	0.1
	Geographic distance	43.288	623.826
	Least-cost	43.752	616.143
	bio2 only	6.006	712.54
	bio7 only	17.3	683.389
	bio15 only	13.058	683.476
	(B) Northern population
	Model	Percent Deviance Explained	AIC	geographic distance		Least-cost		bio3		bio4		bio15
				Predictor Importance	p-value	Predictor Importance	p-value	Predictor Importance	p-value	Predictor Importance	p-value	Predictor Importance	p-value
	Geographic distance + Environment	62.108	70.9474	19.265	0.00*			0	nan	2.386	0.46	0.633	0.48
	Environment + Least-cost	56.949	72.6582			13.008	0.1	0	nan	6.271	0.26	0.369	0.72
	Environment	49.631	79.677					0.396	0.66	2.436	0.48	3.348	0.46
	Geographic distance	59.843	66.6517
	Least-cost	52.471	69.5095
	bio3 only	46.655	78.9914
	bio4 only	15.25	82.7022
	bio15 only	41.492	79.4013
	(C) Southern population
	Model	Percent Deviance Explained	AIC	geographic distance		Least-cost		bio2		bio7		bio14
				Predictor Importance	p-value	Predictor Importance	p-value	Predictor Importance	p-value	Predictor Importance	p-value	Predictor Importance	p-value
	Geographic distance + Environment	70.828	138.57	8.99	0.00*			0.97	0.44	25.652	0.02*	0.287	0.6
	Environment + Least-cost	70.651	138.762			8.746	0.12	0.969	0.64	25.677	0.04*	0.243	0.64
	Environment	64.418	137.505					2.259	0.42	32.659	0.06	0.33	0.62
	Geographic distance	15.856	190.919
	Least-cost	16.052	189.471
	bio2 only	40.135	154.208
	bio7 only	62.06	129.761
	bio14 only	18.406	170.614

## Sheet: Table S10
Table S10. Relative contribution and permutation importance of climatic variables used in the MAXENT model for predicting the distribution of the Taiwanese Reeves’s muntjac.
Variable	Percent contribution	Permutation importance
bio7	81.4	79.6
bio15	16.2	20.2
bio2	2.3	0.2

[truncated: 3 more sheets: Table S11, Table S12, Table S13]
